# Supplementary material for: Photosynthetic Diel Cycling Influences Inverse Zinc and Copper Solubility Dynamics within a Constructed Wetland
Source: Environ Sci Technol. 2026 Apr 2;60(14):10775–88. doi: 10.1021/acs.est.5c12039 (PMC13085814; doi:10.1021/acs.est.5c12039)
Supplement: Supplementary file 2 [file es5c12039_si_002.xlsx]

## Sheet: Title Page
Supporting Information for:	Photosynthetic diel cycling influences inverse zinc and copper solubility dynamics within a constructed wetland
Authors:	Zhaoxun Yang1,2,3, Gary F. Vanzin1,2, Michael A.P. Vega1,4, Adam R. Brady1,5, Lino Morales Paredes2,6, James F. Ranville2,7 and Jonathan O. Sharp1,2,8
Affiliations:	1 Department of Civil and Environmental Engineering, Colorado School of Mines, Golden, Colorado, 80401, United States
	2 Center for Mining Sustainability (https://miningsustainability.mines.edu), Colorado School of Mines, Golden, Colorado, 80401, United States
	3 Present address: The Ecosystems Center, Marine Biological Laboratory, Woods Hole, Massachusetts, 02543, United States
	4 Present address: School of Civil and Environmental Engineering, Cornell University, Ithaca, New York, 14850, United States
	5 Present address: Department of Geography and Environmental Engineering, United States Military Academy, West Point, New York, 10996, United States
	6 Departamento Académico de Química, Facultad de Ciencias Naturales y Formales, Universidad Nacional de San Agustín de Arequipa, Arequipa, 04001, Peru
	7 Department of Chemistry, Colorado School of Mines, Golden, Colorado, 80401, United States
	8 Hydrologic Science and Engineering Program, Colorado School of Mines, Golden, Colorado, 80401, United States
Corresponding Author:	Jonathan O. Sharp (jsharp@mines.edu)
Table of Contents:
Table S1	Dimensions for a single bioreactor seeded with biomat. Adapted from Vanzin et al., 2023.
Table S2	Diatom medium recipe used in the flow-through bioreactor experiments.
Table S3	Sequential extraction procedures. Modified from Carlsson et al. 2002 and Tessier et al., 1979.
Table S4	Dissolved and total concentrations of selected elements in each bioreactor at different time points.
Table S5	Dissolved (C_dissolved) and total concentrations (C_total) of selected elements in each bioreactor at different time points compared to the total average inlet concentrations (C0).
Table S6	Dissolved concentrations of major elements in each bioreactor at different time points.
Table S7	Concentrations of total organic carbon (TOC), total nitrogen (TN), and major anions in each bioreactor water column at different time points.
Table S8	Parameters used for calculations of areal removal rates in the bioreactors and field.
Table S9	16S/18S rRNA sequencing sample list
Table S10	Effect sizes (mean differences) of selected elements in each extraction phase in different biomat layers after metal addition in the bioreactors compared to before metal addition.
Table S11	Average percentages of elements in each extraction phase of different biomat layers (top, middle, bottom) before and after metal addition in the metal-amended bioreactor 4. Errors are calculated as the range for duplicate biomat cores.
Table S12	Ratios between dissolved concentrations (C) and the initial added concentrations (C0) of all isotopic Zn and all isotopic Cu; ratio enrichment between 68Zn/66Zn and 65Cu/63Cu calculated by Eq.1; and pH at different time points in batch microcosms.
Table S13	Concentrations of dissolved organic carbon (DOC), total nitrogen (TN), major anions of selected groups, and DOC fluorescence indicators (humification index, HIX; biological index, BIX; fluroscence index, FI) in batch microcosms at the end of the experiments. SD: standard deviations of triplicates. BDL: Below detection limit (<0.1 mg/L). NA: Not applicable.
Table S14	Average percentage of selected elements in each extraction phase under experimental conditions in batch microcosms.
Table S15	Major reactions, reactions constants, surface sites, and input elemental concentrations used in PHREEQC surface complexation models.
Table S16	Outputs from metatranscriptome depicting annotation statistics for relevant zinc and copper cycling metabolisms. Details described in Vega et al., 2022.
Table S17	Outputs from PHREEQC models in Figure 5.

## Sheet: Table S1
	Table S1. Dimensions for a single bioreactor seeded with biomat. Adapted from Vanzin et al., 2023.
	Items	Measurements
	Length	81	cm
	Width	8	cm
	Total depth	6.5	cm
	Biomat depth	3.5	cm
	Biomat porosity	0.63	fraction
	Total reactor volume	4212	cm^3
	Free water volume	1944	cm^3
	Biomat volume	2268	cm^3
	Biomat water volume	1428.84	cm^3
	Total reactor water volume	3372.84	cm^3
	Average influent flow rate	2.34	ml/min
	Average theoretical hydraulic residence time (HRT)	24.0 ± 0.5	hour
	Mean HRT calculated from tracer studies	17.3 ± 0.2	hour

## Sheet: Table S2
	Table S2. Diatom medium recipe used in the flow-through bioreactor experiments. Modified from Gérin et al., 2020.
	Components	Targeted concentrations in the bioreactor inlet (mg/L)
	Na2SiO3 ·5H2O	11.3028
	H3BO3	0.006183
	K2HPO4	0.574794
	NaHCO3	16.802
	NaNO3	42.495
	CaCl2 ·2H2O	3.6745
	MgSO4 ·7H2O	24.637

## Sheet: Table S3
	Table S3. Sequential extraction procedures. Modified from Carlsson et al. 2002 and Tessier et al., 1979.
	Steps	Extractants and Conditions	Targets
	1	Deionized water, room temperature, centrifuge at 3000 g for 5 min	Water extractable
	2	0.1M Na4P2O7, room temperature, mixing for 1h, repeat	Adsorbed/Carbonates/Exchangeable + labile organic matter (e.g. humic and fulvic substances) (ACE+LO)
	3	30% H2O2, room temperature, mixing for 5h; 3.2M NH4Ac, room temperature, mixing for 30 min, settle overnight	Oxidizable
	4	1% HNO3 +HCl, 83°C, overnight	Acid extractable

## Sheet: Table S4
	Table S4. Dissolved and total concentrations of selected elements in each bioreactor at different time points. Time zero was set as the time when light turned on after the bioreactor water reached equlibrium based on the tracer Br concentrations (i.e., Br concentration in the bioreactor water >= Br concentration at the inlet).
	Bioreactors	Time (hours)	Dissolved Concentrations (0.2µm filtered, µg/L)			Total Concentrations (unfiltered, µg/L)
			Zn	Cu	Br (mg/L)	Zn	Cu	Br (mg/L)
	Bioreactor 1	-59.1833	1.667	2.924	0.03
		-47.0833	1.422	2.081	0.109
		-35.8833	1.766	2.993	0.174
		-20.7167	3.047	2.58	0.222
		-11.6167	3.338	3.637	0.241
		-0.25	0.541	1.536	0.273	1.855	2.019	0.243
		4.88333	1.783	2.472	0.278	3.185	2.484	0.245
		10.6833	0.745	2.798	0.282	1.722	3.277	0.257
		14.8833	2.145	3.21	0.302	1.531	3.281	0.269
		25.4667	0.438	1.667	0.298	0.995	2.092	0.259
		33.05	0.752	2.563	0.298	1.492	2.983	0.259
		48.8833	0.414	1.437	0.269	1.061	1.846	0.258
		55.9	2.036	2.862	0.275	1.61	2.777	0.261
		59.8833	4.134	3.146	0.277	1.853	3.48	0.262
		74.5333	1.909	2.38	0.283	1.509	2.134	0.259
		78.1667	2.284	2.915	0.282	3.42	3.629	0.263
		80.7833	0.912	2.762	0.288	5.927	4.33	0.28
	Percent diel change a		82-899%	78-119%	1-11%	50-108%	57-89%	0-11%
	Bioreactor 2	-59.1833	1.637	3.149	0.035
		-47.0833	2.71	18.073	0.141
		-35.8833	1.789	25.371	0.182
		-20.7167	2.996	26.095	0.228
		-11.6167	3.159	26.352	0.239
		-0.25	0.484	23.846	0.282	4.785	25.541	0.254
		4.88333	3.117	25.22	0.278	1.229	27.149	0.251
		10.6833	0.42	30.652	0.285	1.493	33.636	0.253
		14.8833	3.527	26.317	0.297	0.969	28.93	0.269
		25.4667	0.414	28.867	0.296	0.862	30.673	0.257
		33.05	0.463	32.568	0.294	3.225	35.385	0.258
		48.8833	0.621	26.53	0.269	1.125	28.976	0.258
		55.9	2.015	29.846	0.271	1.88	32.656	0.26
		59.8833	2.052	31.163	0.277	2.198	35.355	0.269
		74.5333	3.514	32.361	0.29	1.258	32.342	0.261
		78.1667	2.451	32.192	0.285	5.097	34.735	0.27
		80.7833	0.601	31.939	0.285	3.909	35.275	0.268
	Percent diel change a		50-752%	17-29%	1-10%	95-394%	22-32%	0-7%
	Bioreactor 3	-59.1833	3.927	4.158	0.035
		-47.0833	44.055	20.545	0.16
		-35.8833	25.126	28.021	0.201
		-20.7167	43.126	26.448	0.242
		-11.6167	29.246	31.221	0.256
		-0.25	82.919	28.995	0.287	75.699	37.549	0.266
		4.88333	46.335	30.992	0.288	53.779	41.199	0.25
		10.6833	30.045	32.105	0.298	46.524	45.742	0.26
		14.8833	23.921	32.345	0.305	39.084	43.433	0.27
		25.4667	67.354	32.38	0.301	78.088	41.77	0.26
		33.05	49.941	41.523	0.3	60.643	53.606	0.264
		48.8833	83.167	30.095	0.274	82.605	40.561	0.264
		55.9	50.264	35.551	0.273	65.136	49.065	0.26
		59.8833	42.63	36.941	0.273	60.645	51.944	0.268
		74.5333	76.483	35.804	0.283	84.062	46.873	0.262
		78.1667	65.143	40.004	0.281	79.237	51.667	0.261
		80.7833	52.499	40.259	0.283	72.615	54.366	0.271
	Percent diel change a		67-247%	23-38%	0-10%	36-100%	28-32%	2-8%
	Bioreactor 4	-59.1833	3.81	4.5	0.029
		-47.0833	14.762	9.155	0.098
		-35.8833	15.071	16.532	0.141
		-20.7167	26.807	18.513	0.211
		-11.6167	31.303	25.759	0.234
		-0.25	56.77	21.413	0.276	51.592	22.843	0.254
		4.88333	49.819	29.268	0.28	50.45	30.742	0.246
		10.6833	36.877	30.397	0.289	44.988	34.927	0.253
		14.8833	33.193	28.138	0.297	34.169	30.284	0.263
		25.4667	40.626	20.542	0.296	38.183	21.817	0.255
		33.05	38.967	35.615	0.294	42.649	36.17	0.255
		48.8833	66.032	24.389	0.271	62.91	26.758	0.256
		55.9	53.7	33.261	0.268	60.431	37.745	0.255
		59.8833	48.679	38.338	0.282	52.52	39.897	0.262
		74.5333	72.441	33.149	0.274	73.713	35.632	0.255
		78.1667	63.804	37.42	0.277	73.544	40.804	0.262
		80.7833	56.899	38.89	0.274	66.739	42.929	0.263
	Percent diel change a		22-71%	46-73%	1-10%	20-65%	41-66%	0-7%
	No Biomat Bioreactor 5b	-59.1833	5.747	1.856	0.007
		-47.0833	73.312	28.527	0.102
		-35.8833	126.671	47.865	0.165
		-20.7167	158.654	64.645	0.218
		-11.6167	170.645	68.774	0.237
		-0.25	176.5	79.985	0.234853	169.891	74.8812	0.243938
		4.88333	184.584	80.3733	0.235669	174.874	78.2727	0.226806
		10.6833	182.393	85.8901	0.238203	178.932	79.8485	0.233358
		14.8833	209.402	95.1712	0.259853	180.656	82.585	0.232324
		25.4667	206.52	103.412	0.259178	182.599	84.5049	0.241561
		33.05	200.481	102.677	0.258268	186.456	86.3994	0.241508
		48.8833	224.419	107.852	0.264368	196.256	88.3865	0.237451
		55.9	233.767	104.757	0.266516	202.023	90.5904	0.244893
		59.8833	236.331	103.904	0.265997	207.07	92.4245	0.248111
		74.5333	235.16	106.203	0.259851	211.14	92.22	0.238011
		78.1667	238.872	104.697	0.259757	212.729	91.5633	0.25446
		80.7833	233.233	111.083	0.259419	211.17	92.3682	0.250469
	Percent diel change a		4-17%	4-9%	1-3%	3-8%	4.6-4.9%	2-4%
	a: (the maximum concentrations in 24-hour) - (the minimum concentrations in 24-hour) /(the minimum concentrations in 24-hour)x100% (Richards and Henneberg, 2021), the range represents the values in multiple 24-hour time frames from -0.2 to 80.8 hours.
	b: Time zero in bioreactor 5 was set the same as other bioreactors for clarity. However, slightly larger water volume therefore longer time to reach equilibrium (at time 14.9 hour instead of time zero). When calulating the percent diel changes, only time points after 14.9 hour were considered.

## Sheet: Table S5
	Table S5. Dissolved (C_dissolved) and total concentrations (C_total) of selected elements in each bioreactor at different time points compared to the total average inlet concentrations (C0). Time zero was set as the time when light turned on after the bioreactor water reached equlibrium based on the tracer Br concentrations (i.e., Br concentration in the bioreactor water ~= Br concentration at th…
	Bioreactors	Time (hours)	C_dissolved/C0		C_total/C0
			Zn	Cu	Zn	Cu
	Bioreactor 2 a	-0.25		0.25025		0.268038
		4.88333		0.264669		0.284913
		10.6833		0.321675		0.35299
		14.8833		0.276182		0.303604
		25.4667		0.302943		0.321895
		33.05		0.341782		0.371345
		48.8833		0.278417		0.304086
		55.9		0.313217		0.342706
		59.8833		0.327038		0.37103
		74.5333		0.33961		0.339411
		78.1667		0.337836		0.364524
		80.7833		0.335181		0.370191
	Bioreactor 3	-0.25	0.379417	0.31317	0.34638	0.40556
		4.88333	0.212018	0.334739	0.24608	0.444983
		10.6833	0.137479	0.346761	0.212883	0.494051
		14.8833	0.109457	0.349353	0.178839	0.469112
		25.4667	0.308196	0.349731	0.357312	0.451151
		33.05	0.228518	0.448483	0.277488	0.578989
		48.8833	0.380552	0.325051	0.377981	0.438092
		55.9	0.229996	0.38398	0.298047	0.529943
		59.8833	0.195065	0.398993	0.277497	0.561038
		74.5333	0.349968	0.386713	0.384647	0.506267
		78.1667	0.298079	0.432076	0.362569	0.558046
		80.7833	0.240223	0.434831	0.332269	0.587198
	Bioreactor 4	-0.25	0.257794	0.261348	0.234281	0.278801
		4.88333	0.22623	0.357219	0.229095	0.375209
		10.6833	0.16746	0.370998	0.204292	0.426287
		14.8833	0.150731	0.343427	0.155163	0.369619
		25.4667	0.184484	0.250717	0.17339	0.266279
		33.05	0.17695	0.434685	0.193671	0.441458
		48.8833	0.299854	0.29767	0.285676	0.326584
		55.9	0.243854	0.405954	0.274419	0.460681
		59.8833	0.221053	0.467919	0.238495	0.486947
		74.5333	0.328957	0.404587	0.334733	0.434892
		78.1667	0.289736	0.456715	0.333966	0.498017
		80.7833	0.25838	0.474656	0.303064	0.523953
	No Biomat Bioreactor 5	-0.25	0.791086	0.855714	0.761467	0.801111
		4.88333	0.827323	0.859868	0.783799	0.837395
		10.6833	0.8175	0.918889	0.80199	0.854254
		14.8833	0.938556	1.01818	0.809717	0.88353
		25.4667	0.92564	1.10635	0.818425	0.904069
		33.05	0.898572	1.09848	0.835712	0.924338
		48.8833	1.00586	1.15385	0.879637	0.945597
		55.9	1.04776	1.12073	0.905485	0.969175
		59.8833	1.05925	1.11161	0.928106	0.988797
		74.5333	1.05401	1.1362	0.946347	0.98661
		78.1667	1.07064	1.1201	0.953468	0.979583
		80.7833	1.04537	1.18842	0.946482	0.988195
	Bioreactors	Average C0 (µg/L)b	Dissolved Zn	Dissolved Cu	Total Zn	Total Cu
	Bioreactor 2			84.8 ± 3.1		95.3 ± 3.1
	Bioreactor 3		215.0 ± 11.0	88.3 ± 10.9	218.5 ± 11.8	92.6 ± 4.3
	Bioreactor 4		217.6 ± 17.3	78.5 ± 4.7	220.2 ± 13.2	81.9 ± 1.9
	Bioreactor 5		215.3 ± 9.9	89.7 ± 7.8	223.1 ± 9.9	93.5 ± 2.1
	a: Data for Zn in Bioreactor 2, Zn and Cu in Bioreactor 1 were not shown here due to small C0 concentrations.
	b: Errors represent the standard deviations of multiple-day inlet samples.

## Sheet: Table S6
	Table S6. Dissolved concentrations of major elements in each bioreactor at different time points. Time zero was set as the time when light turned on after the bioreactor water reached equlibrium based on the tracer Br concentrations (i.e., Br concentration in the bioreactor water ~= Br concentration at the inlet). BDL: Below detection limit after ~5-fold dilution. NA: Not applicable.
	Bioreactors	Time (hours)	Concentrations in Bioreactor Water Column
			Al (µg/L)	Ba (µg/L)	Fe (µg/L)	Ca (mg/L)	K (mg/L)	Mg (mg/L)	Na (mg/L)	S (mg/L)	Si (mg/L)	Ni (µg/L)	Mn (µg/L)	Pb (µg/L)
	Bioreactor 1	14.8833	12.5056	11.7554	8.81881	3.99267	1.35275	2.27158	17.6552	4.31387	2.53102	6.915	0.619	0.101
		25.4667	10.063	14.7199	5.62621	4.47139	1.02192	2.93511	17.1553	3.97759	1.95965	7.407	0.402	0.032
		33.05	14.8044	9.32643	7.50147	2.97809	0.841197	2.08221	16.6728	3.91044	1.98003	9.092	0.385	0.055
		48.8833	7.66907	15.5852	5.20763	4.57078	1.01644	3.05532	17.1631	3.91968	1.81235	4.895	0.442	0.024
		55.9	15.4113	10.1658	7.92111	3.26414	0.988186	2.11012	16.4942	4.09324	2.00105	3.861	0.51	0.08
		59.8833	14.7296	9.90784	8.97312	3.41364	1.08035	1.94977	16.5751	4.14502	2.26166	3.627	0.519	0.087
		74.5333	14.3022	13.2587	6.08551	3.85628	0.764018	2.76236	16.8095	3.90477	1.64963	3.143	0.489	0.066
		78.1667	16.5106	11.2895	8.13069	3.32607	0.824135	2.31733	16.8756	4.12204	1.86349	2.987	0.538	0.083
		80.7833	15.2666	9.45093	9.05912	2.99939	0.886832	2.14244	16.9117	3.9511	1.90507	2.915	0.381	0.046
	Percent diel change a		47-101%	57-67%	44-72%	40-53%	9-61%	41-57%	3-6%	2-10%	9-29%	31-135%	15-61%	129-263%
	Bioreactor 2	14.8833	6.9766	10.612	3.50008	4.38723	1.27255	2.75521	17.8256	4.28717	1.94802	1.183	0.612	0.062
		25.4667	8.94961	9.35914	1.5384	3.48051	0.886419	3.00054	17.3596	3.84211	1.28539	0.96	0.341	0.017
		33.05	12.4293	7.8912	2.96986	2.86286	1.18977	2.28181	17.0839	4.12088	1.64387	0.832	0.166	0.026
		48.8833	5.86535	11.5216	1.22282	3.79587	0.986181	3.13921	17.0025	3.91135	1.36072	0.811	0.412	0.018
		55.9	12.1502	8.72518	3.03677	3.0338	1.36579	2.37651	17.1674	4.14694	1.54889	0.708	0.348	0.069
		59.8833	11.5816	8.7339	4.90641	3.19959	1.13399	2.10745	16.6479	4.3234	1.8335	0.698	0.328	0.065
		74.5333	11.6676	10.492	1.94776	3.4625	0.952715	2.86341	16.7504	3.95918	1.28654	1.121	0.693	0.05
		78.1667	13.7161	9.79607	2.64898	3.35088	1.60518	2.53388	16.6861	4.09342	1.47868	0.921	0.4	0.08
		80.7833	13.2762	9.19262	2.7794	3.03134	1.40176	2.25923	16.0686	4.01649	1.60121	0.885	0.212	0.031
	Percent diel change a		78-112%	32-46%	128-301%	25-53%	34-44%	31-49%	1-4%	6-12%	21-52%	16-42%	26-269%	53-283%
	Bioreactor 3	14.8833	9.10025	11.7222	8.39561	4.20325	1.10504	2.28878	17.5354	4.30662	2.44842	3.12	0.679	1.302
		25.4667	7.12751	12.5739	2.13245	3.61477	1.06067	2.89671	16.5473	3.86378	1.37691	3.177	0.874	2.246
		33.05	8.92139	7.90289	4.04688	2.62528	0.986291	2.28483	17.361	3.85158	1.53546	2.045	0.318	2.333
		48.8833	4.56334	14.2213	2.21273	4.11393	1.03845	3.11444	17.0371	3.90881	1.48335	2.414	0.943	2.35
		55.9	9.37398	8.67566	3.69194	2.89136	0.912379	2.29033	17.1136	3.84288	1.53284	1.611	0.479	1.983
		59.8833	11.1451	9.40248	5.78682	3.23957	1.09626	2.15302	17.0962	4.0772	1.87716	1.638	0.617	1.862
		74.5333	8.22006	11.2089	1.98778	3.36962	0.672838	2.71643	16.479	3.81266	1.2323	2.038	0.842	2.22
		78.1667	8.95877	9.04468	3.34316	2.75771	0.822392	2.37788	16.7391	3.86117	1.36791	1.694	0.531	2.165
		80.7833	9.92353	8.65753	3.52137	2.74648	0.840702	2.12438	16.1979	3.8153	1.6092	1.698	0.331	2.045
	Percent diel change a		28-144%	59-80%	83-294%	42-60%	8-20%	27-45%	0-6%	1-12%	4-78%	50-55%	97-197%	5-79%
	Bioreactor 4	14.8833	7.26728	12.7195	3.9479	3.89919	1.36674	2.65367	17.9731	4.28324	1.95929	2.696	0.465	1.542
		25.4667	5.20618	16.3373	2.28588	4.33333	1.30357	3.25091	17.5321	3.98385	1.72176	3.032	0.611	1.162
		33.05	12.0599	9.06691	3.86709	2.80318	0.827866	2.3436	17.7436	4.01232	1.6749	4.303	0.261	1.998
		48.8833	3.33914	15.4814	1.66188	4.07557	1.07764	3.18951	16.8757	3.92002	1.44605	2.683	0.613	1.754
		55.9	12.9135	9.1486	3.59622	2.647	0.837591	2.23273	16.9686	4.03045	1.4485	1.405	0.352	2.15
		59.8833	10.3793	9.02833	3.80873	2.79486	0.974446	2.08154	16.6533	4.02491	1.59943	1.576	0.381	2.166
		74.5333	8.8197	11.3427	1.79264	3.11468	0.825293	2.73605	16.4418	3.92826	1.15899	1.504	0.65	2.232
		78.1667	12.0717	8.90623	2.76916	2.42395	0.928813	2.37346	16.9352	3.80099	1.22964	1.231	0.417	2.29
		80.7833	12.3625	8.05041	3.66178	2.3305	0.840356	2.07815	16.1339	3.91417	1.44313	1.13	0.198	2.385
	Percent diel change a		132-287%	71-80%	73-133%	54-55%	29-65%	39-53%	2-5%	2-8%	11-19%	60-206%	74-135%	23-72%
	No Biomat Bioreactor 5	14.8833	BDL	5.26145	BDL	0.978926	BDL	2.82438	16.7785	3.5291	0.954045	16.1609	0.334811	10.1692
		25.4667	BDL	4.40526	BDL	0.98665	BDL	2.92797	17.0098	3.50378	0.985694	15.0273	0.0797471	10.8805
		33.05	BDL	3.94015	BDL	0.988415	BDL	2.82725	16.4496	3.5205	0.977669	15.9133	0.0844339	10.8026
		48.8833	BDL	2.52622	BDL	0.992583	BDL	2.91587	16.9615	3.60564	0.980512	10.2854	0.0798093	11.2082
		55.9	BDL	2.99999	BDL	1.04105	BDL	2.93665	16.9172	3.52412	1.00215	8.5445	0.282507	11.1457
		59.8833	BDL	3.44812	BDL	1.01921	BDL	2.91217	16.9848	3.56194	0.92744	7.21704	0.311166	11.0012
		74.5333	BDL	BDL	BDL	0.97859	BDL	2.81905	16.0931	3.52754	0.987809	4.52957	0.310803	11.1278
		78.1667	BDL	BDL	BDL	1.02597	BDL	2.79682	16.2601	3.52899	0.947081	4.01625	0.314706	10.8149
		80.7833	BDL	BDL	BDL	1.08144	BDL	3.00594	17.4762	3.79271	0.960436	3.73045	0.0830141	11.2795
	Percent diel change a		NA	34-74%	NA	1-5%	NA	1-4%	0-3%	1-3%	1-8%	8-86%	6-320%	2-7%
	a: (the maximum concentrations in 24-hour) - (the minimum concentrations in 24-hour) /(the minimum concentrations in 24-hour)x100% (Richards and Henneberg, 2021), the range represents the values in multiple 24-hour time frames from 14.9 to 80.8 hours.

## Sheet: Table S7
	Table S7. Concentrations of total organic carbon (TOC), total nitrogen (TN), and major anions in each bioreactor water column at different time points. BDL: Below detection limit (<0.5 mg/L).
	Bioreactors	Time (hours)	Concentrations (mg/L)
			TOC	TN	Chloride	Nitrate	Sulfate	Phosphate	Bicarbonatea	Carbonatea	Alkalinity (mg/L as CaCO3)b
	Bioreactor 1	-0.25	1.743	5.819	2.60736	21.3408	12.0683	BDL
		10.6833			2.73535	18.5188	12.5736	BDL
		25.4667			2.56627	22.2986	12.0141	BDL	15.8123	4.9183	48.6256
		33.05			2.66082	20.7357	12.351	BDL	5.21661	3.39008	33.0347
		48.8833	1.432	5.881	2.54844	22.9272	11.9987	BDL	24.5425	2.25289	49.7385
		80.7833	1.941	5.362	2.56351	20.9749	12.1193	BDL	7.85735	3.69911	35.4442
	Bioreactor 2	-0.25	0.9572	6.169	2.94005	22.509	12.2427	BDL
		10.6833			3.33062	20.342	12.9012	BDL
		25.4667			2.82535	24.9612	12.098	BDL	21.354	1.63042	41.99
		33.05			3.42973	21.8465	12.706	BDL	5.89241	3.49232	33.3234
		48.8833	1.573	6.242	2.81562	23.5293	11.7801	BDL	25.4261	1.06685	46.1503
		80.7833	1.731	5.375	3.51106	20.9659	12.5823	BDL	4.91864	3.05258	31.7282
	Bioreactor 3	-0.25	1.581	6.45	3.42981	25.0458	11.7803	BDL
		10.6833			3.50336	20.2036	12.3725	BDL
		25.4667			3.41489	26.1646	11.7718	BDL	11.5738	3.28321	35.6719
		33.05			3.47158	24.0074	12.002	BDL	1.78878	1.92921	31.2407
		48.8833	1.625	6.473	3.54156	25.1977	11.8664	BDL	19.0143	2.58168	42.7278
		80.7833	2.416	5.907	3.48603	22.349	11.9905	BDL	2.227	1.82197	27.5069
	Bioreactor 4	-0.25	1.245	1.245	3.44864	23.2043	11.9657	BDL
		10.6833			3.57889	21.3189	12.6768	BDL
		25.4667			3.77939	21.7265	12.1898	BDL	30.6029	0.2131	51.0196
		33.05			3.56717	22.2741	12.5049	BDL	1.43469	1.86028	34.8556
		48.8833	1.155	6.036	3.69515	24.095	12.0401	BDL	26.0133	0.228043	43.595
		80.7833	1.736	5.774	3.54527	23.5196	12.0813	BDL	0.1518	0.156348	23.1572
	No Biomat Bioreactor 5	-0.25	0.8099	9.169	3.82321	36.6089	11.1273	BDL
		10.6833			3.87671	36.9252	11.2687	BDL
		25.4667			4.02235	36.8676	11.2217	BDL	5.94182	0.0108828	9.81143
		33.05			3.97229	37.1455	11.3196	BDL	3.63485	0.00681253	6.01688
		48.8833	0.8999	9.316	4.00606	36.7961	11.1799	BDL	6.35382	0.0106134	10.485
		80.7833	0.7193	9.327	4.00776	37.0232	11.2896	BDL	8.09198	0.0129085	13.3404
	a: Calculated based on charge balance using component concentrations from Table S4, S6, and S7.
	b: Alkalinity calculated based on Alk(mg/L as CaCO3) = ([bicarbonate]+ 2*[carbonate] + [OH-] - [H+]) *100

## Sheet: Table S8
	Table S8. Parameters used for calculations of areal removal rates in the lab bioreactors and field.
	Parameters	Field		Lab Bioreactors
	A (area)	7500	m^2 a	0.0648	m^2
	N	6.4	b	5	c
	Q (influent flow rate)	2250	m^3/day a	0.00338	m^3/day
	a From Vega et al., 2022.
	b From Jasper et al., 2014.
	c From Bosworth, 2022.

## Sheet: Table S9
Sample ID	16S Reads	18S Reads	NCBI SRA Accession	Sequencing Run	Sequencing Center
CSM_Prado_Nov21_AM_10_15_DNA_Amplicon_1	2710	905	SAMN54893595	Januray 2023	University of Colorado Anschutz Medical School Genomics and Microarray Core
CSM_Prado_Nov21_AM_10_15_DNA_Amplicon_2	2700	<300	SAMN54893596	December 2021	University of Colorado Anschutz Medical School Genomics and Microarray Core
CSM_Prado_Nov21_AM_10_15_DNA_Amplicon_3	2100	332	SAMN54893597	Januray 2023	University of Colorado Anschutz Medical School Genomics and Microarray Core
CSM_Prado_Nov21_AM_10_15_DNA_Amplicon_4	2379	<300	SAMN54893598	December 2021	University of Colorado Anschutz Medical School Genomics and Microarray Core
CSM_Prado_Nov21_AM_10_15_DNA_Amplicon_5	2930	<300	SAMN54893599	Januray 2023	University of Colorado Anschutz Medical School Genomics and Microarray Core
CSM_Prado_Nov21_AM_20_25_DNA_Amplicon_1	2888	<300	SAMN54893600	December 2021	University of Colorado Anschutz Medical School Genomics and Microarray Core
CSM_Prado_Nov21_AM_20_25_DNA_Amplicon_2	3964	430	SAMN54893601	Januray 2023	University of Colorado Anschutz Medical School Genomics and Microarray Core
CSM_Prado_Nov21_AM_20_25_DNA_Amplicon_3	1818	<300	SAMN54893602	December 2021	University of Colorado Anschutz Medical School Genomics and Microarray Core
CSM_Prado_Nov21_AM_20_25_DNA_Amplicon_4	2631	<300	SAMN54893603	December 2021	University of Colorado Anschutz Medical School Genomics and Microarray Core
CSM_Prado_Nov21_AM_20_25_DNA_Amplicon_5	4131	555	SAMN54893604	Januray 2023	University of Colorado Anschutz Medical School Genomics and Microarray Core
CSM_Prado_Nov21_AM_0_5_DNA_Amplicon_1	1650	<300	SAMN54893605	December 2021	University of Colorado Anschutz Medical School Genomics and Microarray Core
CSM_Prado_Nov21_AM_0_5_DNA_Amplicon_2	2713	<300	SAMN54893606	Januray 2023	University of Colorado Anschutz Medical School Genomics and Microarray Core
CSM_Prado_Nov21_AM_0_5_DNA_Amplicon_3	3041	731	SAMN54893607	Januray 2023	University of Colorado Anschutz Medical School Genomics and Microarray Core
CSM_Prado_Nov21_AM_0_5_DNA_Amplicon_4	2014	<300	SAMN54893608	December 2021	University of Colorado Anschutz Medical School Genomics and Microarray Core
CSM_Prado_Nov21_AM_0_5_DNA_Amplicon_5	3209	492	SAMN54893609	Januray 2023	University of Colorado Anschutz Medical School Genomics and Microarray Core
CSM_Prado_Nov21_AM_0_5_DNA_Amplicon_6	2524	<300	SAMN54893610	Januray 2023	University of Colorado Anschutz Medical School Genomics and Microarray Core
CSM_Prado_Nov21_AM_0_5_DNA_Amplicon_7	2384	779	SAMN54893611	Januray 2023	University of Colorado Anschutz Medical School Genomics and Microarray Core
CSM_Prado_Oct20_AM_10_15_DNA_Amplicon_1	1609	<300	SAMN54893612	December 2021	University of Colorado Anschutz Medical School Genomics and Microarray Core
CSM_Prado_Oct20_AM_10_15_DNA_Amplicon_2	1833	<300	SAMN54893613	December 2021	University of Colorado Anschutz Medical School Genomics and Microarray Core
CSM_Prado_Oct20_AM_10_15_DNA_Amplicon_3	2553	<300	SAMN54893614	December 2021	University of Colorado Anschutz Medical School Genomics and Microarray Core
CSM_Prado_Oct20_AM_20_25_DNA_Amplicon_1	1862	<300	SAMN54893615	December 2021	University of Colorado Anschutz Medical School Genomics and Microarray Core
CSM_Prado_Oct20_AM_20_25_DNA_Amplicon_2	1684	<300	SAMN54893616	December 2021	University of Colorado Anschutz Medical School Genomics and Microarray Core
CSM_Prado_Oct20_AM_20_25_DNA_Amplicon_3	2476	<300	SAMN54893617	December 2021	University of Colorado Anschutz Medical School Genomics and Microarray Core
CSM_Prado_Oct20_AM_0_5_DNA_Amplicon_1	1833	<300	SAMN54893618	December 2021	University of Colorado Anschutz Medical School Genomics and Microarray Core
CSM_Prado_Oct20_AM_0_5_DNA_Amplicon_2	1538	<300	SAMN54893619	December 2021	University of Colorado Anschutz Medical School Genomics and Microarray Core
CSM_Lab_Nov19_0_5_DNA_Amplicon	1858	<300	SAMN54893620	December 2021	University of Colorado Anschutz Medical School Genomics and Microarray Core
CSM_Lab_Nov19_10_15_DNA_Amplicon	1855	<300	SAMN54893621	December 2021	University of Colorado Anschutz Medical School Genomics and Microarray Core
CSM_Lab_Apr22_F1_0_5_DNA_Amplicon_1	2181	435	SAMN54893622	Januray 2023	University of Colorado Anschutz Medical School Genomics and Microarray Core
CSM_Lab_Apr22_F2_0_5_DNA_Amplicon_2	3638	1349	SAMN54893623	Januray 2023	University of Colorado Anschutz Medical School Genomics and Microarray Core
CSM_Lab_Apr22_F2_10_15_DNA_Amplicon_2	2969	312	SAMN54893624	Januray 2023	University of Colorado Anschutz Medical School Genomics and Microarray Core
CSM_Lab_Apr22_F3_10_15_DNA_Amplicon_1	1535	374	SAMN54893625	Januray 2023	University of Colorado Anschutz Medical School Genomics and Microarray Core
CSM_Lab_Apr22_F3_20_25_DNA_Amplicon_1	2753	1032	SAMN54893626	Januray 2023	University of Colorado Anschutz Medical School Genomics and Microarray Core
CSM_Lab_Apr22_F3_0_5_DNA_Amplicon_2	3081	369	SAMN54893627	Januray 2023	University of Colorado Anschutz Medical School Genomics and Microarray Core
CSM_Lab_Apr22_F3_20_25_DNA_Amplicon_2	3042	422	SAMN54893628	Januray 2023	University of Colorado Anschutz Medical School Genomics and Microarray Core
CSM_Lab_Apr22_F4_0_5_DNA_Amplicon_1	3050	511	SAMN54893629	Januray 2023	University of Colorado Anschutz Medical School Genomics and Microarray Core
CSM_Lab_Apr22_F1_10_15_DNA_Amplicon_1	4842	909	SAMN54893630	Januray 2023	University of Colorado Anschutz Medical School Genomics and Microarray Core
CSM_Lab_Apr22_F4_10_15_DNA_Amplicon_1	3087	964	SAMN54893631	Januray 2023	University of Colorado Anschutz Medical School Genomics and Microarray Core
CSM_Lab_Apr22_F4_20_25_DNA_Amplicon_1	3857	853	SAMN54893632	Januray 2023	University of Colorado Anschutz Medical School Genomics and Microarray Core
CSM_Lab_Apr22_F4_0_5_DNA_Amplicon_2	2974	856	SAMN54893633	Januray 2023	University of Colorado Anschutz Medical School Genomics and Microarray Core
CSM_Lab_Apr22_F4_10_15_DNA_Amplicon_2	2501	441	SAMN54893634	Januray 2023	University of Colorado Anschutz Medical School Genomics and Microarray Core
CSM_Lab_Apr22_F4_20_25_DNA_Amplicon_2	3293	375	SAMN54893635	Januray 2023	University of Colorado Anschutz Medical School Genomics and Microarray Core
CSM_Lab_May22_F1_0_5_DNA_Amplicon_1	3844	1126	SAMN54893636	Januray 2023	University of Colorado Anschutz Medical School Genomics and Microarray Core
CSM_Lab_May22_F1_10_15_DNA_Amplicon_1	3463	1239	SAMN54893637	Januray 2023	University of Colorado Anschutz Medical School Genomics and Microarray Core
CSM_Lab_May22_F1_20_25_DNA_Amplicon_1	4098	1030	SAMN54893638	Januray 2023	University of Colorado Anschutz Medical School Genomics and Microarray Core
CSM_Lab_May22_F1_0_5_DNA_Amplicon_2	3968	1675	SAMN54893639	Januray 2023	University of Colorado Anschutz Medical School Genomics and Microarray Core
CSM_Lab_May22_F1_10_15_DNA_Amplicon_2	3013	826	SAMN54893640	Januray 2023	University of Colorado Anschutz Medical School Genomics and Microarray Core
CSM_Lab_Apr22_F1_20_25_DNA_Amplicon_1	4001	668	SAMN54893641	Januray 2023	University of Colorado Anschutz Medical School Genomics and Microarray Core
CSM_Lab_May22_F2_0_5_DNA_Amplicon_1	4263	869	SAMN54893642	Januray 2023	University of Colorado Anschutz Medical School Genomics and Microarray Core
CSM_Lab_May22_F2_10_15_DNA_Amplicon_1	3431	1157	SAMN54893643	Januray 2023	University of Colorado Anschutz Medical School Genomics and Microarray Core
CSM_Lab_May22_F2_20_25_DNA_Amplicon_1	3520	1360	SAMN54893644	Januray 2023	University of Colorado Anschutz Medical School Genomics and Microarray Core
CSM_Lab_May22_F2_0_5_DNA_Amplicon_2	1893	415	SAMN54893645	Januray 2023	University of Colorado Anschutz Medical School Genomics and Microarray Core
CSM_Lab_May22_F2_10_15_DNA_Amplicon_2	1552	731	SAMN54893646	Januray 2023	University of Colorado Anschutz Medical School Genomics and Microarray Core
CSM_Lab_May22_F2_20_25_DNA_Amplicon_2	2440	606	SAMN54893647	Januray 2023	University of Colorado Anschutz Medical School Genomics and Microarray Core
CSM_Lab_May22_F3_0_5_DNA_Amplicon_1	2826	1341	SAMN54893648	Januray 2023	University of Colorado Anschutz Medical School Genomics and Microarray Core
CSM_Lab_May22_F3_10_15_DNA_Amplicon_1	1812	659	SAMN54893649	Januray 2023	University of Colorado Anschutz Medical School Genomics and Microarray Core
CSM_Lab_May22_F3_0_5_DNA_Amplicon_2	5243	563	SAMN54893650	Januray 2023	University of Colorado Anschutz Medical School Genomics and Microarray Core
CSM_Lab_Apr22_F1_0_5_DNA_Amplicon_2	2956	714	SAMN54893651	Januray 2023	University of Colorado Anschutz Medical School Genomics and Microarray Core
CSM_Lab_May22_F3_10_15_DNA_Amplicon_2	3454	1099	SAMN54893652	Januray 2023	University of Colorado Anschutz Medical School Genomics and Microarray Core
CSM_Lab_May22_F4_0_5_DNA_Amplicon_1	5169	899	SAMN54893653	Januray 2023	University of Colorado Anschutz Medical School Genomics and Microarray Core
CSM_Lab_May22_F4_10_15_DNA_Amplicon_1	2855	1011	SAMN54893654	Januray 2023	University of Colorado Anschutz Medical School Genomics and Microarray Core
CSM_Lab_May22_F4_20_25_DNA_Amplicon_1	4462	1562	SAMN54893655	Januray 2023	University of Colorado Anschutz Medical School Genomics and Microarray Core
CSM_Lab_May22_F4_10_15_DNA_Amplicon_2	1754	423	SAMN54893656	Januray 2023	University of Colorado Anschutz Medical School Genomics and Microarray Core
CSM_Lab_May22_F4_20_25_DNA_Amplicon_2	3109	832	SAMN54893657	Januray 2023	University of Colorado Anschutz Medical School Genomics and Microarray Core
CSM_Lab_Apr22_F1_10_15_DNA_Amplicon_2	3480	1126	SAMN54893658	Januray 2023	University of Colorado Anschutz Medical School Genomics and Microarray Core
CSM_Lab_Apr22_F1_20_25_DNA_Amplicon_2	3674	517	SAMN54893659	Januray 2023	University of Colorado Anschutz Medical School Genomics and Microarray Core
CSM_Lab_Apr22_F2_0_5_DNA_Amplicon_1	2250	550	SAMN54893660	Januray 2023	University of Colorado Anschutz Medical School Genomics and Microarray Core
CSM_Lab_Apr22_F2_10_15_DNA_Amplicon_1	4393	1332	SAMN54893661	Januray 2023	University of Colorado Anschutz Medical School Genomics and Microarray Core
CSM_Lab_Apr22_F2_20_25_DNA_Amplicon_1	3543	1162	SAMN54893662	Januray 2023	University of Colorado Anschutz Medical School Genomics and Microarray Core
CSM_Prado_Oct18_PM3_2_5z2_DNA_Amplicon	12135	1375	SRR19093846	Vega et al. [February 2021]	University of Colorado Anschutz Medical School Genomics and Microarray Core
CSM_Prado_Oct18_PM3_1_5z2_DNA_Amplicon	13112	1580	SRR19093848	Vega et al. [February 2021]	University of Colorado Anschutz Medical School Genomics and Microarray Core
CSM_Prado_Oct18_PM3_1_5z1_DNA_Amplicon	6164	472	SRR19093850	Vega et al. [November 2018]	Duke Center for Genomic and Computational Biology
CSM_Prado_Oct18_PM3_0_5z2_DNA_Amplicon	12380	1424	SRR19093852	Vega et al. [February 2021]	University of Colorado Anschutz Medical School Genomics and Microarray Core
CSM_Prado_Oct18_PM3_0_5z1_DNA_Amplicon	5183	524	SRR19093853	Vega et al. [November 2018]	Duke Center for Genomic and Computational Biology
CSM_Prado_Oct18_PM2_2_5z2_DNA_Amplicon	12050	1618	SRR19093856	Vega et al. [February 2021]	University of Colorado Anschutz Medical School Genomics and Microarray Core
CSM_Prado_Oct18_PM2_2_5z1_DNA_Amplicon	4320	1673	SRR19093857	Vega et al. [November 2018]	Duke Center for Genomic and Computational Biology
CSM_Prado_Oct18_PM2_1_5z2_DNA_Amplicon	14845	564	SRR19093858	Vega et al. [February 2021]	University of Colorado Anschutz Medical School Genomics and Microarray Core
CSM_Prado_Oct18_PM2_1_5z1_DNA_Amplicon	7404	1180	SRR19093859	Vega et al. [November 2018]	Duke Center for Genomic and Computational Biology
CSM_Prado_Oct18_PM2_0_5z2_DNA_Amplicon	12343	420	SRR19093862	Vega et al. [February 2021]	University of Colorado Anschutz Medical School Genomics and Microarray Core
CSM_Prado_Oct18_PM2_0_5z1_DNA_Amplicon	6210	930	SRR19093863	Vega et al. [November 2018]	Duke Center for Genomic and Computational Biology
CSM_Prado_Oct18_PM1_2_5z2_DNA_Amplicon	8897	461	SRR19093865	Vega et al. [February 2021]	University of Colorado Anschutz Medical School Genomics and Microarray Core
CSM_Prado_Oct18_PM1_2_5z1_DNA_Amplicon	4679	1711	SRR19093866	Vega et al. [November 2018]	Duke Center for Genomic and Computational Biology
CSM_Prado_Oct18_PM1_1_5z2_DNA_Amplicon	13113	<300	SRR19093867	Vega et al. [February 2021]	University of Colorado Anschutz Medical School Genomics and Microarray Core
CSM_Prado_Oct18_PM1_1_5z1_DNA_Amplicon	2764	<300	SRR19093868	Vega et al. [November 2018]	Duke Center for Genomic and Computational Biology
CSM_Prado_Oct18_PM1_0_5z2_DNA_Amplicon	12743	1524	SRR19093870	Vega et al. [February 2021]	University of Colorado Anschutz Medical School Genomics and Microarray Core
CSM_Prado_Oct18_AM3_2_5z2_DNA_Amplicon	13167	1398	SRR19093874	Vega et al. [February 2021]	University of Colorado Anschutz Medical School Genomics and Microarray Core
CSM_Prado_Oct18_AM3_2_5z1_DNA_Amplicon	6352	684	SRR19093875	Vega et al. [November 2018]	Duke Center for Genomic and Computational Biology
CSM_Prado_Oct18_AM3_1_5z2_DNA_Amplicon	16469	1870	SRR19093876	Vega et al. [February 2021]	University of Colorado Anschutz Medical School Genomics and Microarray Core
CSM_Prado_Oct18_AM3_1_5z1_DNA_Amplicon	6350	310	SRR19093877	Vega et al. [November 2018]	Duke Center for Genomic and Computational Biology
CSM_Prado_Oct18_AM3_0_5z2_DNA_Amplicon	14100	1728	SRR19093879	Vega et al. [February 2021]	University of Colorado Anschutz Medical School Genomics and Microarray Core
CSM_Prado_Oct18_AM3_0_5z1_DNA_Amplicon	7867	386	SRR19093880	Vega et al. [November 2018]	Duke Center for Genomic and Computational Biology
CSM_Prado_Oct18_AM2_2_5z2_DNA_Amplicon	11299	1222	SRR19093882	Vega et al. [February 2021]	University of Colorado Anschutz Medical School Genomics and Microarray Core
CSM_Prado_Oct18_AM2_2_5z1_DNA_Amplicon	5151	<300	SRR19093884	Vega et al. [November 2018]	Duke Center for Genomic and Computational Biology
CSM_Prado_Oct18_AM2_1_5z2_DNA_Amplicon	5886	773	SRR19093885	Vega et al. [February 2021]	University of Colorado Anschutz Medical School Genomics and Microarray Core
CSM_Prado_Oct18_AM2_1_5z1_DNA_Amplicon	6291	<300	SRR19093886	Vega et al. [November 2018]	Duke Center for Genomic and Computational Biology
CSM_Prado_Oct18_AM2_0_5z2_DNA_Amplicon	13292	1761	SRR19093888	Vega et al. [February 2021]	University of Colorado Anschutz Medical School Genomics and Microarray Core
CSM_Prado_Oct18_AM2_0_5z1_DNA_Amplicon	7508	401	SRR19093889	Vega et al. [November 2018]	Duke Center for Genomic and Computational Biology
CSM_Prado_Oct18_AM1_2_5z2_DNA_Amplicon	15489	1409	SRR19093892	Vega et al. [February 2021]	University of Colorado Anschutz Medical School Genomics and Microarray Core
CSM_Prado_Oct18_AM1_2_5z1_DNA_Amplicon	6644	591	SRR19093896	Vega et al. [November 2018]	Duke Center for Genomic and Computational Biology
CSM_Prado_Oct18_AM1_1_5z2_DNA_Amplicon	10863	1030	SRR19093897	Vega et al. [February 2021]	University of Colorado Anschutz Medical School Genomics and Microarray Core
CSM_Prado_Oct18_AM1_1_5z1_DNA_Amplicon	6605	<300	SRR19093899	Vega et al. [November 2018]	Duke Center for Genomic and Computational Biology
CSM_Prado_Oct18_AM1_0_5z2_DNA_Amplicon	11439	1121	SRR19093901	Vega et al. [February 2021]	University of Colorado Anschutz Medical School Genomics and Microarray Core
CSM_Prado_Oct18_AM1_0_5z1_DNA_Amplicon	3343	<300	SRR19093902	Vega et al. [November 2018]	Duke Center for Genomic and Computational Biology
CSM_Prado_Oct18_17PM2_2_5z_DNA_Amplicon	8972	335	SRR19093903	Vega et al. [November 2018]	Duke Center for Genomic and Computational Biology
CSM_Prado_Oct18_17PM2_1_5z_DNA_Amplicon	5463	419	SRR19093904	Vega et al. [November 2018]	Duke Center for Genomic and Computational Biology
CSM_Prado_Oct18_17PM2_0_5z_DNA_Amplicon	8003	362	SRR19093906	Vega et al. [November 2018]	Duke Center for Genomic and Computational Biology
CSM_Prado_Oct18_17PM1_2_5z_DNA_Amplicon	7014	428	SRR19093907	Vega et al. [November 2018]	Duke Center for Genomic and Computational Biology
CSM_Prado_Oct18_17PM1_1_5z_DNA_Amplicon	5548	<300	SRR19093908	Vega et al. [November 2018]	Duke Center for Genomic and Computational Biology
CSM_Prado_Oct18_17PM1_0_5z_DNA_Amplicon	15321	735	SRR19093911	Vega et al. [November 2018]	Duke Center for Genomic and Computational Biology

[truncated: 8 more sheets: Table S10, Table S11, Table S12, Table S13, Table S14, Table S15, Table S16, Table S17]
